# Supplementary material for: Understanding the Aggregation Mechanism of and Developing Stabilization Strategies for Recombinant Fibroblast Growth Factor 2
Source: Biomolecules. 2026 May 23;16(6):768. doi: 10.3390/biom16060768 (PMC13297325; doi:10.3390/biom16060768)
Supplement: Supplementary file 1 [file biomolecules-16-00768-s001.zip]

Archive with 1 entries (1 files):
- biomolecules-4263521-supplementary.pdf
